# Supplementary material for: How Are Diagnosis-Related Groups and Staffing Allocation Systems Associated with the Complexity of Nursing Care? An Observational Study
Source: Healthcare (Basel). 2024 Oct 5;12(19):1988. doi: 10.3390/healthcare12191988 (PMC11475643; doi:10.3390/healthcare12191988)
Supplement: Supplementary file 1 [file healthcare-12-01988-s001.zip]

Archive with 1 entries (1 files):
- healthcare-3150056-SI.pdf
